# Supplementary material for: The Synthetic Peptide GA-Hecate and Its Analogs Inhibit Multiple Steps of the Chikungunya Virus Infection Cycle In Vitro
Source: Pharmaceuticals (Basel). 2023 Sep 30;16(10):1389. doi: 10.3390/ph16101389 (PMC10610090; doi:10.3390/ph16101389)
Supplement: Supplementary file 1 [file pharmaceuticals-16-01389-s001.zip]

Archive with 1 entries (1 files):
- pharmaceuticals-2533501-supplementary.pdf
